# Supplementary material for: Modality attention fusion model with hybrid multi-head self-attention for video understanding
Source: PLoS One. 2022 Oct 6;17(10):e0275156. doi: 10.1371/journal.pone.0275156 (PMC9536548; doi:10.1371/journal.pone.0275156)
Supplement: S1 Dataset — (ZIP) [file pone.0275156.s001.zip]

Archive with 2 entries (2 files):
- qa_qa_release
- qa_subtitles
